# Supplementary material for: Effects of Different Nutritional Patterns and Physical Activity on Body Composition: A Gender and Age Group Comparative Study
Source: Foods. 2024 Feb 8;13(4):529. doi: 10.3390/foods13040529 (PMC10888428; doi:10.3390/foods13040529)
Supplement: Supplementary file 1 [file foods-13-00529-s001.zip]

Archive with 1 entries (1 files):
- foods-2832799-supplementary.pdf
